# Supplementary material for: Blood Metabolic Biomarkers of Diabetes Mellitus Type 2 in Aged Adults Determined by a UPLC-MS Metabolomic Approach
Source: Metabolites. 2025 Jun 12;15(6):395. doi: 10.3390/metabo15060395 (PMC12195025; doi:10.3390/metabo15060395)
Supplement: Supplementary file 1 [file metabolites-15-00395-s001.zip]

Archive with 4 entries (4 files):
- Markers_positiveionization_MarkerLynx_original.xlsx
- Supplementary_Figure_S1.pdf
- Supplementary_Figure_S2.pdf
- Supplementary_Table_S1.pdf
